# Supplementary material for: Overcoming the Reversibility in the Diels–Alder Reaction of Bio-Based Electron-Poor Furans with Maleimides Through Liquid-to-Solid Phase Transition
Source: Int J Mol Sci. 2025 Jul 8;26(14):6550. doi: 10.3390/ijms26146550 (PMC12294739; doi:10.3390/ijms26146550)
Supplement: Supplementary file 1 [file ijms-26-06550-s001.zip]

Archive with 1 entries (1 files):
- ijms-3654121-supplementary_corrected.pdf
